# Supplementary material for: Genomic characterization of multidrug-resistant Escherichia albertii of fish origin—first isolation and insights into a potential food safety threat
Source: Front Microbiol. 2025 Feb 27;16:1521202. doi: 10.3389/fmicb.2025.1521202 (PMC11903708; doi:10.3389/fmicb.2025.1521202)
Supplement: Supplementary file 1 [file Table_1.xlsx]

## Sheet: EA_name_code
Supplementary Table 1: List of representative genomes chosen for phylogenetic analysis along with their coded nomenclature
Biosample ID	Country of isolation	Host	Assembly ID	Coded name
SAMD00026626	Brazil	missing	GCA_001514595.1	BR_UNK_01
SAMD00026628	Germany	missing	GCA_001514825.1	DE_UNK_01
SAMD00026633	Japan	missing	GCA_001514905.1	JP_UNK_01
SAMD00164093	Japan	Columba livia	GCA_005403605.1	JP_AVE_01
SAMD00164100	Japan	Phalacrocorax carbo	GCA_005404405.1	JP_AVE_02
SAMD00173613	Japan	Alcedo atthis	GCA_008326645.1	JP_AVE_03
SAMD00173614	Japan	Aves	GCA_008326665.1	JP_AVE_04
SAMD00548843	Japan	feces	GCA_025825695.1	JP_AVE_05
SAMN02991238	USA	Homo sapiens	GCA_012696865.1	US_HUM_01
SAMN03019926	USA	Homo sapiens	GCA_012161415.2	US_HUM_02
SAMN04195672	Bangladesh	freshwater	GCA_009867295.1	BD_ENV_01
SAMN05226111	USA	Somateria fischeri	GCA_002965165.1	US_AVE_01
SAMN06392851	missing	missing	GCA_002109845.1	UN_UNK_01
SAMN07159041	USA	missing	GCA_002741375.1	US_UNK_01
SAMN07159044	USA	missing	GCA_003864075.1	US_UNK_02
SAMN07159045	USA	missing	GCA_003316815.2	US_UNK_03
SAMN08172567	USA	missing	GCA_003312545.2	US_UNK_04
SAMN08668644	USA	Somateria mollissima	GCA_003027535.1	US_AVE_02
SAMN09534374	missing	missing	GCA_003864095.1	UN_UNK_02
SAMN10253040	USA	missing	GCA_012079215.1	US_UNK_05
SAMN10977479	Mexico	Homo sapiens	GCA_004322685.1	MX_HUM_01
SAMN12620691	USA	Crow	GCA_017357745.1	US_AVE_03
SAMN12620693	USA	Crow	GCA_017357705.1	US_AVE_04
SAMN12620694	USA	Brown Headed Cow Bird	GCA_017357685.1	US_AVE_05
SAMN12620697	USA	Brown Headed Cow Bird	GCA_017357785.1	US_AVE_06
SAMN17525957	China	Sichuan	GCA_016904795.2	CN_UNK_01
SAMN17525959	China	Hainan	GCA_016904775.2	CN_UNK_02
SAMN17525961	China	Yunnan	GCA_016904735.2	CN_UNK_03
SAMN26937316	missing	missing	GCA_022833075.1	BD_HUM_01
SAMN29328109	China	EW ENVIRONMENT	GCA_024532345.1	CN_ENV_01
SAMN29328114	China	TBG ENVIRONMENT	GCA_024532225.1	CN_ENV_02
SAMN30372849	Great Britain	Homo sapiens	GCA_024950485.1	GB_HUM_01
SAMN31521318	Great Britain	Starling	GCA_027567555.1	GB_AVE_01
SAMN31521359	Great Britain	Sacred ibis	GCA_027566735.1	GB_AVE_02
SAMN31521369	Great Britain	Homo sapiens	GCA_027566535.1	GB_AVE_03
SAMN31521399	Great Britain	Homo sapiens	GCA_027565935.1	GB_AVE_04
SAMN31521451	Great Britain	Homo sapiens	GCA_027564935.1	GB_AVE_05
SAMN32367207	Switzerland	Felis catus	GCA_027459905.1	CH_CAT_01
SAMN33094093	Poland	Grus grus	GCA_028622395.1	PL_AVE_01
SAMN33094096	Poland	Sturnus vulgaris	GCA_028622655.1	PL_AVE_02
SAMN33094099	Poland	Grus grus	GCA_028622595.1	PL_AVE_03
SAMN33094100	Poland	Grus grus	GCA_028622415.1	PL_AVE_04
SAMN33094102	Poland	Grus grus	GCA_028622275.1	PL_AVE_05
SAMN33094111	Poland	bird	GCA_028622295.1	PL_AVE_06
SAMN33094114	Poland	Columba livia	GCA_028622195.1	PL_AVE_07
SAMN33094116	Poland	Grus grus	GCA_028622215.1	PL_AVE_08
SAMN36084778	China	Homo sapiens	GCA_030410295.1	CN_HUM_01
SAMN37691477	China	Homo sapiens	GCA_032680885.1	CN_HUM_02
SAMN37814285	Czech Republic	Larus cachinnans	GCA_037910825.1	CZ_AVE_01
SAMN39248548	China	soil	GCA_035658295.1	CN_ENV_03
SAMN02641387	Poland	Homo sapiens	GCA_000512125.1	PL_HUM_01
