# Supplementary material for: Genomic characterization of multidrug-resistant Escherichia albertii of fish origin—first isolation and insights into a potential food safety threat
Source: Front Microbiol. 2025 Feb 27;16:1521202. doi: 10.3389/fmicb.2025.1521202 (PMC11903708; doi:10.3389/fmicb.2025.1521202)
Supplement: Supplementary file 2 [file Table_2.xlsx]

## Sheet: Sheet1
Supplementary Table 2: Results of Snippy analysis of Escherichia albertii Ea_FM1 genome
TYPE	REF	ALT	FTYPE	STRAND	EFFECT	Effect1	EFFECT details	LOCUS_TAG	GENE	PRODUCT
del	GAAC	G	CDS	+	disruptive_inframe_deletion	disruptive_inframe_deletion	c.11_13delACA p.Asn4del	BHELCLHB_00094	hyaE	protein involved in quality control of HyaA
complex	T	CGTA	CDS	-	disruptive_inframe_insertion&synonymous_variant	disruptive_inframe_insertion	c.351delAinsTACG p.Thr117dup	BHELCLHB_00105		hypothetical protein
del	AGCGCCAGCGTACAGTTCG	A	CDS	-	disruptive_inframe_deletion	disruptive_inframe_deletion	c.704_721delCGAACTGTACGCTGGCGC p.Pro235_Ala240del	BHELCLHB_00282	nadC_1	Nicotinate-nucleotide pyrophosphorylase [carboxylating]
ins	G	GGAA	CDS	+	disruptive_inframe_insertion	disruptive_inframe_insertion	c.143_145dupAAG p.Glu48dup	BHELCLHB_00419		hypothetical protein
del	CGGTAACAGGCAT	C	CDS	+	disruptive_inframe_deletion	disruptive_inframe_deletion	c.63_74delGGTAACAGGCAT p.Val22_Ile25del	BHELCLHB_00578	clcB	chloride ion transporter ClcB
ins	T	TGCACGA	CDS	+	disruptive_inframe_insertion	disruptive_inframe_insertion	c.362_363insCGAGCA p.His121_Asp122insGluHis	BHELCLHB_01146	rcnA	membrane protein conferring nickel and cobalt resistance
del	GCAAACTGACGAAGTT	G	CDS	-	disruptive_inframe_deletion	disruptive_inframe_deletion	c.149_163delAACTTCGTCAGTTTG p.Glu50_Phe54del	BHELCLHB_01470	eutD	phosphate acetyltransferase monomer
ins	C	CGGTGCGGCA	CDS	+	disruptive_inframe_insertion	disruptive_inframe_insertion	c.317_325dupGTGCGGCAG p.Gly106_Ala108dup	BHELCLHB_01505	yfgH	putative lipoprotein
ins	T	TAAAGAG	CDS	+	disruptive_inframe_insertion	disruptive_inframe_insertion	c.1227_1232dupAGAGAA p.Lys411_Pro412insGluLys	BHELCLHB_01574	srmB	SrmB, DEAD-box RNA helicase
del	GATTTGCGGCTGCTGTACCGGTTGAATCTGTGGCTGCTGTATTGGCTGA	G	CDS	-	disruptive_inframe_deletion	disruptive_inframe_deletion	c.207_254delTCAGCCAATACAGCAGCCACAGATTCAACCGGTACAGCAGCCGCAAAT p.Gln70_Ile85del	BHELCLHB_01757	nlpD	NlpD putative outer membrane lipoprotein
del	AAAGGTG	A	CDS	-	disruptive_inframe_deletion	disruptive_inframe_deletion	c.179_184delCACCTT p.Ser60_Pro61del	BHELCLHB_01976		hypothetical protein
del	ATTG	A	CDS	-	disruptive_inframe_deletion	disruptive_inframe_deletion	c.4272_4274delCAA p.Asn1425del	BHELCLHB_01993	yghJ	putative lipoprotein
del	TCTGCAAGACTAG	T	CDS	+	disruptive_inframe_deletion	disruptive_inframe_deletion	c.324_335delTGCAAGACTAGC p.Ala109_Ala112del	BHELCLHB_02000	glcC	GlcC transcriptional dual regulator
ins	G	GTGACCA	CDS	-	disruptive_inframe_insertion	disruptive_inframe_insertion	c.506_507insTGGTCA p.His169_Asp170insGlyHis	BHELCLHB_02368	slyD	FKBP-type peptidyl prolyl cis-trans isomerase
del	CGAAACGGGT	C	CDS	+	disruptive_inframe_deletion	disruptive_inframe_deletion	c.755_763delCGGGTGAAA p.Thr252_Glu254del	BHELCLHB_02741		hypothetical protein
ins	T	TTTAACA	CDS	+	disruptive_inframe_insertion	disruptive_inframe_insertion	c.861_866dupCATTAA p.Asn289_Ser290insIleAsn	BHELCLHB_02965		hypothetical protein
del	TGCC	T	CDS	+	disruptive_inframe_deletion	disruptive_inframe_deletion	c.390_392delGCC p.Pro131del	BHELCLHB_03327	amiB	N-acetylmuramoyl-L-alanine amidase 2
ins	C	CAGAGTGCAG	CDS	+	disruptive_inframe_insertion	disruptive_inframe_insertion	c.243_251dupTGCAGAGAG p.Ser84_Ala85insAlaGluSer	BHELCLHB_03461	uxuR_2	UxuR DNA-binding transcriptional repressor
del	GTGGAATAGTACT	G	CDS	-	disruptive_inframe_deletion	disruptive_inframe_deletion	c.2012_2023delAGTACTATTCCA p.Lys671_Ser674del	BHELCLHB_03599	lptD	outer membrane lipopolysaccharide transport and assembly complex - LptD subunit
del	AAGACAGGAAGGG	A	CDS	+	disruptive_inframe_deletion	disruptive_inframe_deletion	c.789_800delAGGGAGACAGGA p.Gly264_Glu267del	BHELCLHB_03675	yadD	putative transposase
