# Supplementary material for: Genomic characterization of multidrug-resistant Escherichia albertii of fish origin—first isolation and insights into a potential food safety threat
Source: Front Microbiol. 2025 Feb 27;16:1521202. doi: 10.3389/fmicb.2025.1521202 (PMC11903708; doi:10.3389/fmicb.2025.1521202)
Supplement: Supplementary file 3 [file Table_3.xlsx]

## Sheet: Sheet1
Supplementary Table 3: Phigaro analysis of Escherichia albertii Ea_FM1 genome with VOGDB annotation
Taxonomy	VOG	Description	Classification
Siphoviridae	VOG7203	Hypothetical protein	Other
	VOG0275	Endolysin	Integration
	VOG3309	Hypothetical protein	Other
	VOG0982	Hypothetical protein	Other
	VOG0299	Terminase small unit	Other
	VOG8306	Hypothetical protein	Other
	VOG4771	cAMP phosphodiesterase	Terminase
	VOG0051	Replication-associated protein	Terminase
	VOG0842	Tail assembly protein E'	Tail
	VOG0848	helix-turn-helix domain-containing protein	Tail
	VOG0850	haemolysin-type calcium binding	Tail
	VOG3671	hypothetical protein	Other
Podoviridae	VOG8509	hypothetical protein	Other
	VOG2124	hypothetical protein	Other
	VOG3313	protein ORF70	Other
	VOG6224	Immediate-early protein IE-G	Other
	VOG4596	hypothetical protein	Other
	VOG2341	hypothetical protein	Other
	VOG4602	hypothetical protein	Other
	VOG0251	Holin	Other
	VOG4693	hypothetical protein	Other
	VOG2096	hypothetical protein	Other
	VOG7528	hypothetical protein	Other
	VOG0765	Peptide chain release factor 2	Lysis
	VOG5092	UPF0441 protein YgiB	Other
	VOG4565	hypothetical protein	Other
	VOG0299	terminase small subunit	Other
	VOG4598	hypothetical protein	Tail
	VOG0855	hypothetical protein	Other
Myoviridae/Siphoviridae	VOG2188	DNA helicase assembly protein	Other
	VOG9709	hypothetical protein	Other
	VOG0227	hypothetical protein	Assembly
	VOG10343	hypothetical protein	Tail
	VOG0855	hypothetical protein	Other
	VOG4598	hypothetical protein	Tail
	VOG0143	hypothetical protein	Other
	VOG0300	tail spike protein	Other
	VOG2096	hypothetical protein	Other
	VOG2490	hypothetical protein	Other
	VOG3606	Putative SWIB domain-containing protein 306R	Other
	VOG4571	minor tail protein	Other
	VOG4565	hypothetical protein	Lysis
	VOG0765	hypothetical protein	Other
	VOG0251	Holin	Other
	VOG6876	hypothetical protein	Other
	VOG4566	endolysin	Other
	VOG2186	Protein ORF A	Other
	VOG6495	hypothetical protein	Other
	VOG0010	2OG-Fe(II) oxygenase	Other
	VOG2337	Capsid protein	Other
	VOG2336	Member of MGP family m145	Other
	VOG3617	ATP-dependent RecD-like DNA helicase	Other
